# Supplementary material for: ﻿Ajaniaflavida (Asteraceae, Anthemideae), a distinct new species from southwestern China
Source: PhytoKeys. 2024 Mar 19;239:205–13. doi: 10.3897/phytokeys.239.119028 (PMC10966345; doi:10.3897/phytokeys.239.119028)
Supplement: XML Treatment for Ajania flavida [file phytokeys.239.119028-treatment1.xml]

<!DOCTYPE tp:taxon-treatment
  PUBLIC "-//TaxonX//DTD Taxonomic Treatment Publishing DTD v0 20100105//EN" "tax-treatment-NSO.dtd">
<tp:taxon-treatment xmlns:tp="http://www.plazi.org/taxpub"><tp:treatment-meta><kwd-group><label>Taxon classification</label><kwd>
              <named-content content-type="kingdom">Plantae</named-content>
            </kwd><kwd>
              <named-content content-type="order">Asterales</named-content>
            </kwd><kwd>
              <named-content content-type="family">Asteraceae</named-content>
            </kwd></kwd-group><mixed-citation publication-type="journal"><person-group><name><surname>Chi</surname><given-names>Xiao-Rui</given-names></name><name><surname>Wu</surname><given-names>Hai-Song</given-names></name><name><surname>Wang</surname><given-names>Long</given-names></name></person-group><article-title>﻿<italic><tp:taxon-name><tp:taxon-name-part taxon-name-part-type="genus" reg="Ajania">Ajania</tp:taxon-name-part><tp:taxon-name-part taxon-name-part-type="species" reg="flavida">flavida</tp:taxon-name-part></tp:taxon-name></italic> (<tp:taxon-name><tp:taxon-name-part taxon-name-part-type="family">Asteraceae</tp:taxon-name-part></tp:taxon-name>, <tp:taxon-name><tp:taxon-name-part taxon-name-part-type="tribe">Anthemideae</tp:taxon-name-part></tp:taxon-name>), a distinct new species from southwestern China</article-title><source>PhytoKeys</source><day>19</day><month>03</month><year>2024</year><volume>239</volume><fpage>205</fpage><lpage>213</lpage><pub-id pub-id-type="doi">10.3897/phytokeys.239.119028</pub-id></mixed-citation></tp:treatment-meta><tp:nomenclature><label>﻿</label><tp:taxon-name>
            <object-id xmlns:xlink="http://www.w3.org/1999/xlink" content-type="arpha" xlink:type="simple">74A7A89E-3B7E-5C27-B3C0-2746FE3FE91E</object-id>
            <tp:taxon-name-part taxon-name-part-type="genus" reg="Ajania">Ajania</tp:taxon-name-part>
            <tp:taxon-name-part taxon-name-part-type="species" reg="flavida">flavida</tp:taxon-name-part>
            <object-id xmlns:xlink="http://www.w3.org/1999/xlink" content-type="ipni" xlink:type="simple">urn:lsid:ipni.org:names:77338638-1</object-id>
          </tp:taxon-name><tp:taxon-authority>Long Wang</tp:taxon-authority><tp:taxon-status xmlns:xlink="http://www.w3.org/1999/xlink" xlink:type="simple">sp. nov.</tp:taxon-status><xref ref-type="fig" rid="F1">Figs 1</xref><xref ref-type="fig" rid="F3">, 3</xref><xref ref-type="fig" rid="F4">, 4</xref></tp:nomenclature><tp:treatment-sec sec-type="diagnosis" id="SECID0E5JAC"><title>Diagnosis.</title><p><italic><tp:taxon-name><tp:taxon-name-part taxon-name-part-type="genus" reg="Ajania">Ajania</tp:taxon-name-part><tp:taxon-name-part taxon-name-part-type="species" reg="flavida">flavida</tp:taxon-name-part></tp:taxon-name></italic> is distinct in <tp:taxon-name><tp:taxon-name-part taxon-name-part-type="genus" reg="Ajania">A.</tp:taxon-name-part><tp:taxon-name-part taxon-name-part-type="infraspecific-rank">sect.</tp:taxon-name-part><tp:taxon-name-part taxon-name-part-type="section" reg="Ajania">Ajania</tp:taxon-name-part></tp:taxon-name> in being shrubs of 1−2 m in height and having creamy yellow florets. It is superficially similar to <italic><tp:taxon-name><tp:taxon-name-part taxon-name-part-type="genus" reg="Ajania">A.</tp:taxon-name-part><tp:taxon-name-part taxon-name-part-type="species" reg="ramosa">ramosa</tp:taxon-name-part></tp:taxon-name></italic> in <tp:taxon-name><tp:taxon-name-part taxon-name-part-type="genus" reg="Ajania">A.</tp:taxon-name-part><tp:taxon-name-part taxon-name-part-type="infraspecific-rank">sect.</tp:taxon-name-part><tp:taxon-name-part taxon-name-part-type="section" reg="Phaeoscyphus">Phaeoscyphus</tp:taxon-name-part></tp:taxon-name>, but can be easily distinguished by the plant habit (shrub vs. subshrub), plant height (1−2 m vs. 40−60 cm), leaf division (2-pinnatisect vs. 1(−2)-pinnatisect), size of the involucres (ca. 3 mm vs. 4−5 mm in diameter), color (creamy yellow vs. yellow) of the florets and margins (whitish scarious vs. brown scarious) of the phyllaries.</p><fig id="F3" position="float" orientation="portrait"><object-id xmlns:xlink="http://www.w3.org/1999/xlink" content-type="doi" xlink:type="simple">10.3897/phytokeys.239.119028.figure3</object-id><object-id xmlns:xlink="http://www.w3.org/1999/xlink" content-type="arpha" xlink:type="simple">E63112C5-519F-5C92-9F4C-A097E325F7E9</object-id><label>Figure 3.</label><caption><p><italic><tp:taxon-name><tp:taxon-name-part taxon-name-part-type="genus" reg="Ajania">Ajania</tp:taxon-name-part><tp:taxon-name-part taxon-name-part-type="species" reg="flavida">flavida</tp:taxon-name-part></tp:taxon-name></italic> sp. nov. in the wild (China, Xizang, Jomda) <bold>A</bold> habitat <bold>B</bold> habit <bold>C</bold> basal leaves (adaxial surface) <bold>D</bold> synflorescence (top view) <bold>E</bold> synflorescence (side view) <bold>F</bold> phyllaries (abaxial surface) <bold>G</bold> marginal female florets <bold>H</bold> central disk florets. Photographs by Long Wang.</p></caption><graphic xmlns:xlink="http://www.w3.org/1999/xlink" xlink:href="phytokeys-239-205_article-119028__-g003.jpg" position="float" orientation="portrait" xlink:type="simple" id="oo_1005551.jpg"><uri content-type="original_file" xlink:type="simple">https://binary.pensoft.net/fig/1005551</uri></graphic></fig></tp:treatment-sec><tp:treatment-sec sec-type="material" id="SECID0E3MAC"><title>Type.</title><p>China. Xizang: Jomda, Tongpu, <named-content xmlns:xlink="http://www.w3.org/1999/xlink" content-type="dwc:verbatimCoordinates" xlink:type="simple"><named-content content-type="geo-json" specific-use="{&#34;type&#34;:&#34;Point&#34;,&#34;coordinates&#34;:[98.378942,31.599658]}" id="NCID0EFNAC" xlink:type="simple">31°35'58.77"N, 98°22'44.19"E</named-content></named-content>, rocky slopes along river, 3212 m a.s.l., 6 September 2019 (fl.), <italic>Long Wang, Xin-qiang Guo &amp; You-pai Zeng 3428</italic> (holotype: IBSC; isotypes: IBSC). Fig. <xref ref-type="fig" rid="F4">4</xref>.</p><fig id="F4" position="float" orientation="portrait"><object-id xmlns:xlink="http://www.w3.org/1999/xlink" content-type="doi" xlink:type="simple">10.3897/phytokeys.239.119028.figure4</object-id><object-id xmlns:xlink="http://www.w3.org/1999/xlink" content-type="arpha" xlink:type="simple">F7BEE531-550E-5697-ABC9-8F4F9F53717A</object-id><label>Figure 4.</label><caption><p>Holotype sheet of <italic><tp:taxon-name><tp:taxon-name-part taxon-name-part-type="genus" reg="Ajania">Ajania</tp:taxon-name-part><tp:taxon-name-part taxon-name-part-type="species" reg="flavida">flavida</tp:taxon-name-part></tp:taxon-name></italic> sp. nov.</p></caption><graphic xmlns:xlink="http://www.w3.org/1999/xlink" xlink:href="phytokeys-239-205_article-119028__-g004.jpg" position="float" orientation="portrait" xlink:type="simple" id="oo_1005552.jpg"><uri content-type="original_file" xlink:type="simple">https://binary.pensoft.net/fig/1005552</uri></graphic></fig></tp:treatment-sec><tp:treatment-sec sec-type="description" id="SECID0EIOAC"><title>Description.</title><p>Shrubs, 1–2 m tall. Old branches gray-black, sparsely sericeous or glabrescent, with densely leafy tips; flowering branches robust, densely grey powdery-sericeous, especially in upper parts and on peduncles. Proximal leaves of flowering branches withered during anthesis. Middle leaves of flowering branches shortly petiolate; petiole 1–2 cm long; leaf blade ovate in outline, 7–10 cm long, 6–7 cm wide, adaxially dark green, grey sericeous, abaxially greyish, densely grey sericeous, 2-pinnatisect; lobes usually 5, narrowly oblong, lateral 1 or 2 pairs 3–4 cm long, 1.0–2.5 cm wide, distal ones 4–6 cm long, 2–3 cm wide, 1-pinnatisect; segments 2–7, lanceolate to narrowly oblong, lateral 1–3 pairs 4–20 mm long, 2–4 mm wide, distal ones 2–4 cm long, 2–5 mm wide. Distal leaves of flowering branches shortly petiolate to sessile; petiole, when present, 0.5–1.5 cm long; leaf blade ovate to linear in outline, progressively smaller upward, 1-pinnatisect to undivided. Synflorescence a terminal compound flat-topped panicle, 5–10 cm in diameter. Capitula many, erect. Involucres campanulate, ca. 3 mm in diameter, outside straw-colored, glossy; phyllaries in 4 rows, outer ones ovate to triangular-ovate, 1.0–1.2 mm long, 0.8–1.0 mm wide, abaxially densely whitish sericeous, apex acute, middle ones oblong to elliptic, 1.5–2.0 mm long, 1.0–1.2 mm wide, abaxially whitish sericeous, margin narrowly to broadly whitish scarious, apex rounded, inner ones narrowly oblong to oblong, 1.5–2 mm long, 0.6–1 mm wide, abaxially slightly whitish sericeous, margin broadly whitish scarious, apex rounded to obtuse. Florets creamy yellow, exterior with several sessile glands. Marginal female florets 9–11, 2–2.8 mm long; tube 0.4–0.7 mm long; corolla narrowly tubular, 0.8–1.1 mm long, apically 4–5-denticulate. Central disk florets many, 2.8–3.2 mm long; tube 0.8–1.2 mm long; corolla broadly tubular, 0.9–1.2 mm long, apically 5-denticulate, incurved; style 1.1–1.3 mm long; branches creamy yellow. Achenes (immature) 0.6–0.8 mm long, obconic. Pappus absent.</p></tp:treatment-sec><tp:treatment-sec sec-type="distribution" id="SECID0ENOAC"><title>Distribution and habitat.</title><p><italic><tp:taxon-name><tp:taxon-name-part taxon-name-part-type="genus" reg="Ajania">Ajania</tp:taxon-name-part><tp:taxon-name-part taxon-name-part-type="species" reg="flavida">flavida</tp:taxon-name-part></tp:taxon-name></italic> is currently known only from western Sichuan (Baiyü, Batang, Dêgê) and eastern Xizang (Gonjo, Jomda), China (Fig. <xref ref-type="fig" rid="F5">5</xref>). It grows on rocky slopes in gorges at elevations of 3075–3800 m above sea level.</p><fig id="F5" position="float" orientation="portrait"><object-id xmlns:xlink="http://www.w3.org/1999/xlink" content-type="doi" xlink:type="simple">10.3897/phytokeys.239.119028.figure5</object-id><object-id xmlns:xlink="http://www.w3.org/1999/xlink" content-type="arpha" xlink:type="simple">4EE9C806-63A7-55A4-848A-DA3D3DEA8046</object-id><label>Figure 5.</label><caption><p>Distribution of <italic><tp:taxon-name><tp:taxon-name-part taxon-name-part-type="genus" reg="Ajania">Ajania</tp:taxon-name-part><tp:taxon-name-part taxon-name-part-type="species" reg="flavida">flavida</tp:taxon-name-part></tp:taxon-name></italic> sp. nov. (Black dot).</p></caption><graphic xmlns:xlink="http://www.w3.org/1999/xlink" xlink:href="phytokeys-239-205_article-119028__-g005.jpg" position="float" orientation="portrait" xlink:type="simple" id="oo_1005553.jpg"><uri content-type="original_file" xlink:type="simple">https://binary.pensoft.net/fig/1005553</uri></graphic></fig></tp:treatment-sec><tp:treatment-sec sec-type="etymology" id="SECID0E1PAC"><title>Etymology.</title><p>The specific epithet ‘<italic>flavida</italic>’ refers to the creamy yellow florets of this new species.</p></tp:treatment-sec><tp:treatment-sec sec-type="phenology" id="SECID0EDAAE"><title>Phenology.</title><p>Flowering in September; fruiting in October.</p></tp:treatment-sec><tp:treatment-sec sec-type="Vernacular name" id="SECID0EIAAE"><title>Vernacular name.</title><p>川藏亚菊 (Chinese pinyin: chuān zàng yà jú).</p></tp:treatment-sec><tp:treatment-sec sec-type="conservation status" id="SECID0ENAAE"><title>Conservation status.</title><p><italic><tp:taxon-name><tp:taxon-name-part taxon-name-part-type="genus" reg="Ajania">Ajania</tp:taxon-name-part><tp:taxon-name-part taxon-name-part-type="species" reg="flavida">flavida</tp:taxon-name-part></tp:taxon-name></italic> is currently known only from eight collections made from western Sichuan (Baiyü, Batang, Dêgê) and eastern Xizang (Gonjo, Jomda), China. It usually grows on rocky slopes along roadsides in the gorges, and its habitat is at risk through human activities, such as overgrazing and road construction (Wang, pers. obs.). The Extent of Occurrence (<abbrev xmlns:xlink="http://www.w3.org/1999/xlink" xlink:title="Extent of Occurrence" id="ABBRID0E5AAE" xlink:type="simple">EOO</abbrev>) and the Area of Occupancy (<abbrev xmlns:xlink="http://www.w3.org/1999/xlink" xlink:title="Area of Occupancy" id="ABBRID0ECBAE" xlink:type="simple">AOO</abbrev>) are calculated to be 7516.23 km<sup>2</sup> and 32 km<sup>2</sup>, respectively. According to the IUCN Red List Categories and Criteria (<xref ref-type="bibr" rid="B3">IUCN 2012</xref>, <xref ref-type="bibr" rid="B4">2022</xref>), this species should be categorized as Vulnerable (<abbrev xmlns:xlink="http://www.w3.org/1999/xlink" xlink:title="Vulnerable" id="ABBRID0ESBAE" xlink:type="simple">VU</abbrev>): B1ab(iii)+2ab(iii).</p></tp:treatment-sec><tp:treatment-sec sec-type="notes" id="SECID0EWBAE"><title>Notes.</title><p>Two collections of <italic><tp:taxon-name><tp:taxon-name-part taxon-name-part-type="genus" reg="Ajania">Ajania</tp:taxon-name-part><tp:taxon-name-part taxon-name-part-type="species" reg="flavida">flavida</tp:taxon-name-part></tp:taxon-name></italic>, viz. <italic>D. E. Boufford et al. 36429</italic> (F, PE) and <italic>M. Z. Wen &amp; S. C. Xiao Xiang157</italic> (CDBI), have been previously misidentified as <italic><tp:taxon-name><tp:taxon-name-part taxon-name-part-type="genus" reg="Ajania">A.</tp:taxon-name-part><tp:taxon-name-part taxon-name-part-type="species" reg="variifolia">variifolia</tp:taxon-name-part></tp:taxon-name></italic> C. C. Chang, a species occurring in Heilongjiang, Hubei and Shaanxi in China. <italic><tp:taxon-name><tp:taxon-name-part taxon-name-part-type="genus" reg="Ajania">Ajania</tp:taxon-name-part><tp:taxon-name-part taxon-name-part-type="species" reg="flavida">flavida</tp:taxon-name-part></tp:taxon-name></italic> is readily distinguished from <italic><tp:taxon-name><tp:taxon-name-part taxon-name-part-type="genus" reg="Ajania">A.</tp:taxon-name-part><tp:taxon-name-part taxon-name-part-type="species" reg="variifolia">variifolia</tp:taxon-name-part></tp:taxon-name></italic> in being a shrub (vs. subshrub), 1−2 m (30−60 cm) tall and having leaf blades 2-pinnatisect (vs. 1-pinnatisect), involucres ca. 3 mm (vs. 4−5 mm) in diameter, and margins of phyllaries whitish (vs. brown) scarious.</p><p>It is noteworthy that the identity of <italic><tp:taxon-name><tp:taxon-name-part taxon-name-part-type="genus" reg="Ajania">Ajania</tp:taxon-name-part><tp:taxon-name-part taxon-name-part-type="species" reg="ramosa">ramosa</tp:taxon-name-part></tp:taxon-name></italic> needs to be further determined. According to our observations on both herbarium specimens and living plants in the wild, this species is poorly defined. It may encompass elements of multiple species in the genus.</p></tp:treatment-sec><tp:treatment-sec sec-type="material" id="SECID0EZDAE"><title>Additional specimens examined</title><p><bold>(paratypes).</bold> China. Sichuan: Baiyü, Jinsha xiang, by the Yangtze River, among scrub in valley, 3157 m, <named-content xmlns:xlink="http://www.w3.org/1999/xlink" content-type="dwc:verbatimCoordinates" xlink:type="simple"><named-content content-type="geo-json" specific-use="{&#34;type&#34;:&#34;Point&#34;,&#34;coordinates&#34;:[98.817589,31.278517]}" id="NCID0EEEAE" xlink:type="simple">31°16'42.66"N, 98°49'03.32"E</named-content></named-content>, 25 July 2010, <italic>Kham Exped. 10-0662</italic> (PE); Batang, Lieyi xiang, Yidun, on rocks along road, 3400 m, 19 September 1984, <italic>M. Z. Wen &amp; S. C. Xiao Xiang157</italic> (CDBI); Dêgê, Gongya township, road (highway 317) from Dêgê to Baiyu above E side of bridge over Jinsha Jiang (upper Chang Jiang) connecting Sichuan and Xizang (Tibet), downstream from confluence of Serqu He (Serqu River), dry slope above Jinsha Jiang with spinescent shrubs (ca. 1 m tall) of <italic><tp:taxon-name><tp:taxon-name-part taxon-name-part-type="genus" reg="Sophora">Sophora</tp:taxon-name-part></tp:taxon-name></italic>, <italic><tp:taxon-name><tp:taxon-name-part taxon-name-part-type="genus" reg="Rosa">Rosa</tp:taxon-name-part></tp:taxon-name></italic>, and <italic><tp:taxon-name><tp:taxon-name-part taxon-name-part-type="genus" reg="Caragana">Caragana</tp:taxon-name-part></tp:taxon-name></italic>, 3075 m, <named-content xmlns:xlink="http://www.w3.org/1999/xlink" content-type="dwc:verbatimCoordinates" xlink:type="simple"><named-content content-type="geo-json" specific-use="{&#34;type&#34;:&#34;Point&#34;,&#34;coordinates&#34;:[98.591111,31.627778]}" id="NCID0EFFAE" xlink:type="simple">31°37'40"N, 98°35'28"E</named-content></named-content>, 14 August 2006, <italic>D. E. Boufford et al. 36429</italic> (F, PE); Dêgê, Keluodong xiang, on the way from Keluodong to Damagou, 1 August 1951, <italic>Y. W. Tsui 5942</italic> (PE). Xizang: Gonjo, Waba [Zeba xiang], grassland on mountain slopes, 3800 m, 20 August 1976, <italic>Qinghai-Xizang Vegetat. Exped. 9655</italic> (PE); Jomda, near Jomda township, on cliffs in valley, 3195 m, <named-content xmlns:xlink="http://www.w3.org/1999/xlink" content-type="dwc:verbatimCoordinates" xlink:type="simple"><named-content content-type="geo-json" specific-use="{&#34;type&#34;:&#34;Point&#34;,&#34;coordinates&#34;:[98.241953,31.527611]}" id="NCID0ETFAE" xlink:type="simple">31°31'39.40"N, 98°14'31.03"E</named-content></named-content>, 10 August 2010, <italic>Kham Exped. 10-1622</italic> (PE); Jomda, Tongpu xiang, terrace in valley, 3300 m, 25 August 1973, <italic>HNWP Xizang Exped. 2195</italic> (HNWP).</p></tp:treatment-sec><tp:treatment-sec><!--Section generated to contain objects referenced in tp:taxon-treatment.--><fig id="F1" position="float" orientation="portrait"><object-id xmlns:xlink="http://www.w3.org/1999/xlink" content-type="doi" xlink:type="simple">10.3897/phytokeys.239.119028.figure1</object-id><object-id xmlns:xlink="http://www.w3.org/1999/xlink" content-type="arpha" xlink:type="simple">6298CD29-CEBB-5833-B7A5-E18DE76A9694</object-id><label>Figure 1.</label><caption><p>Specimens of <italic><tp:taxon-name><tp:taxon-name-part taxon-name-part-type="genus" reg="Ajania">Ajania</tp:taxon-name-part><tp:taxon-name-part taxon-name-part-type="species" reg="flavida">flavida</tp:taxon-name-part></tp:taxon-name></italic> sp. nov. previously misidentified as <italic><tp:taxon-name><tp:taxon-name-part taxon-name-part-type="genus" reg="Ajania">A.</tp:taxon-name-part><tp:taxon-name-part taxon-name-part-type="species" reg="ramosa">ramosa</tp:taxon-name-part></tp:taxon-name></italic> or <italic><tp:taxon-name><tp:taxon-name-part taxon-name-part-type="genus" reg="Ajania">A.</tp:taxon-name-part><tp:taxon-name-part taxon-name-part-type="species" reg="variifolia">variifolia</tp:taxon-name-part></tp:taxon-name></italic><bold>A</bold> China, Sichuan, Dêgê, <italic>D. E. Boufford et al. 36429</italic> (PE) <bold>B</bold> China, Sichuan, Baiyü, <italic>Kham Exped. 10-0662</italic> (PE) <bold>C</bold> China, Xizang, Jomda, <italic>HNWP Xizang Exped. 2195</italic> (HNWP) <bold>D</bold> China, Xizang, Jomda, <italic>Kham Exped. 10-1622</italic> (PE).</p></caption><graphic xmlns:xlink="http://www.w3.org/1999/xlink" xlink:href="phytokeys-239-205_article-119028__-g001.jpg" position="float" orientation="portrait" xlink:type="simple" id="oo_1005548.jpg"><uri content-type="original_file" xlink:type="simple">https://binary.pensoft.net/fig/1005548</uri></graphic></fig></tp:treatment-sec><ref-list><ref id="B3"><mixed-citation xmlns:xlink="http://www.w3.org/1999/xlink" xlink:type="simple">IUCN (<year>2012</year>) <source>IUCN Red List Categories and Criteria, version 3.1 (2<sup>nd</sup> edn.).</source><publisher-name>Gland</publisher-name>, <publisher-loc>Switzerland and Cambridge</publisher-loc>, <size units="page">32 pp</size>.</mixed-citation></ref><ref id="B4"><mixed-citation xmlns:xlink="http://www.w3.org/1999/xlink" xlink:type="simple">IUCN (<year>2022</year>) Guidelines for Using the IUCN Red List Categories and Criteria. Version 15.1. IUCN Standards and Petitions Committee. Prepared by the Standards and Petitions Committee. <ext-link xlink:href="http://cmsdocs.s3.amazonaws.com/RedListGuidelines.pdf" ext-link-type="uri" xlink:type="simple">http://cmsdocs.s3.amazonaws.com/RedListGuidelines.pdf</ext-link></mixed-citation></ref></ref-list></tp:taxon-treatment>
